# Supplementary material for: Historical Biogeography and Diversification of Truffles in the Tuberaceae and Their Newly Identified Southern Hemisphere Sister Lineage
Source: PLoS One. 2013 Jan 2;8(1):e52765. doi: 10.1371/journal.pone.0052765 (PMC3534693; doi:10.1371/journal.pone.0052765)
Supplement: Table S2 — Primers used in this study. (XLS) [file pone.0052765.s002.xls]

## Sheet: Sheet1
Table S2. PCR primers used in this study.
Name	Sequence 3'-5'			Target	Specificity	Reference
ITS5	5’- GGA AGT AAA AGT CGT AAC AAG G-3’			nrITS	eukaryotic	White et al. 1990
ITS1F	5’- CTT GGT CAT TTA GAG GAA GTA A-3’			nrITS	fungal	Gardes & Bruns 1993
ITS4	5’- TCC TCC GCT TAT TGA TAT GC-3’			nrITS	eukaryotic	White et al. 1990
ITS_Tub_For 5’- GTC GCT ACT ACC GAT TGA ATG-3’				nrITS	Tuberaceae	Bonito unpublished
ITS_Tub_R	ev 5’- AAA TTT GAG CTT TTG CCG CT-3’			nrITS	Tuberaceae	Bonito unpublished
LROR	5’- GTA CCC GCT GAA CTT AAG C-3’			nrLSU	eukaryotic	Vilgalys & Hester 1990
LR3	5’- GGT CCG TGT TTC AAG AC-3’			nrLSU	eukaryotic	Vilgalys & Hester 1990
LR5	5’-ATC CTG AGG GAA ACT TC-3’			nrLSU	eukaryotic	Vilgalys & Hester 1990
526F	5’-GTC GTY GTY ATY GGH CAY GT-3’			EF1a	eukaryotic	Rehner unpublished
EF1a_Df	5’-AAG GAY GGN CAR ACY CGN GAR CAY GC-3’			EF1a	eukaryotic	Rehner unpublished
EF1a 1577f 5-‘CAR GAY GT(C,G,T) TAC AAG ATY GGT GG-3’				EF1a	eukaryotic	Rehner unpublished
EF1a 2218r	5’- AT GAC ACC RAC RGC RAC RGT YTG-3’			EF1a	Tuberaceae	Rehner unpublished
EF1a Tub_For 5’-AGC GTG AGC GTG GTA TCA C-3’				EF1a	Tuberaceae	Bonito unpublished
EF1a Tub_Rev 5’ GAG ACG TTC TTG ACG TTG AAG-3’				EF1a	Tuberaceae	Bonito unpublished
fRPB2_5f	5’- Y AAY CTG ACY TTR GCY GTY AA -3’			RPB2	fungal	Liu et al. 1999
RPB2_7r	5’- CR GTT TCC TGY TCA ATC TCA -3’			RPB2	eukaryote	Liu et al. 1999
RPB2_Tub_Rev 5’-CRG TTT CCT GYT CAA TCT CA-3’				RPB2	Tuberaceae	Bonito unpublished
PCR thermocycler conditions for Tuberaceae specific primers:
Step 1	94C 1:30 sec
Step 2	24 cycles of:	94 C - 30 sec
			55 C - 30 sec (-0.4 C each cycle)
			72 C - 1:30 sec (+0.02 min each cycle)
Step 3	12 cycles of:	94C - 30 sec
			45 C - 30 sec
			72 C - 2 min
Step 4	final extension:	72 C - 10 min
Step 5	Hold at 8 C forever.
References
Gardes, M. & Bruns, T. D. 1993 ITS primers with enhanced specificity for basidiomycetes: application to the identification of mycorrhizae and rusts. Mol. Ecol. 2, 113-118.
Liu, Y.J., Whelen, S. and Hall, B.D. 1999. Phylogenetic relationships among ascomycetes: evidence from an RNA polymerase II subunit. Mol. Biol. Evol. 16(12): 1799-1808.
Rehner and Samuels, 1994. Mycol. Res. 98(6):625-634
Taylor, D. L. 1997 The evolution of myco-heterotrophy and specificity in some North American orchids. Ph. D. dissertation, University of California at Berkeley.
Vilgalys and Hester, 1990. Journal of bacteriology 172:4238-4246
White, T. J., Bruns, T. D., Lee, S. & Taylor, J. W. 1990 Amplification and direct sequencing of fungal ribosomal RNA genes for phylogenetics. In PCR protocols: a guide to methods and applications (eds. M. A. Innis, D. H. Gelfand, J. J. Sninsky & T. J. White), pp. 315-322. San Diego: Academic Press.
